# Supplementary material for: Sequential vaccinations with divergent H1N1 influenza virus strains induce multi-H1 clade neutralizing antibodies in swine
Source: Nat Commun. 2023 Nov 27;14:7745. doi: 10.1038/s41467-023-43339-3 (PMC10679120; doi:10.1038/s41467-023-43339-3)
Supplement: Supplementary file 5 — Source Data [file 41467_2023_43339_MOESM5_ESM.xlsx]

## Sheet: Table 1
Table 1. Pre-challenge antibody titers vaccine and challenge strains
				HI 28 dpv2							VN 28 dpv2							NI 28 dpv2
Expt.	Prime-boost regimen	Group	Pig nr.	CA09	ARM08	IL05	G10	OH07	IT01		CA09	ARM08	IL05	G10	OH07	IT01		CA09	ARM08	IL05	G10	OH07	IT01
1	Ctrl.	PBS-PBS	V-16-2182	<10	<10	<10	<10	<10	<10		<4	<4	<4	<4	<4	<4		10	<10	10	<10	40	<10
			V-16-2183	<10	<10	<10	<10	<10	<10		<4	<4	<4	<4	<4	<4		10	<10	<10	<10	20	<10
			V-16-2184	<10	<10	<10	<10	<10	<10		<4	<4	<4	<4	<4	<4		20	<10	10	<10	40	<10
			V-16-2185	<10	<10	<10	<10	<10	<10		<4	<4	<4	<4	<4	<4		10	<10	10	<10	20	<10
			V-16-2186	<10	<10	<10	<10	<10	<10		<4	<4	<4	<4	<4	<4		20	<10	10	<10	40	<10
			V-16-2373	<10	<10	<10	<10	<10	<10		<4	<4	<4	<4	<4	<4		20	<10	20	<10	20	<10
			V-16-2374	<10	<10	<10	<10	<10	<10		<4	<4	<4	<4	4	<4		20	<10	10	<10	20	<10
			V-16-2375	<10	<10	<10	<10	<10	<10		<4	<4	<4	<4	<4	<4		10	<10	20	<10	20	<10
			V-16-2391	<10	<10	<10	<10	<10	<10		<4	<4	<4	<4	<4	<4		20	<10	10	<10	10	<10
			V-16-2392	<10	<10	<10	<10	<10	<10		<4	<4	<4	<4	<4	<4		20	<10	20	<10	40	<10
			Mean	5	5	5	5	5	5		2	2	2	2	2	2		15.2	5	11.5	5	24.6	5
			SD	0	0	0	0	0	0		0	0	0	0	0.5	0		6.5	0	6.3	0	14.7	0
	Homologous	CA09-CA09	V-16-2379	80	<10	<10	<10	40	10		256	24	<4	<4	96	48		1280	80	10	80	160	40
			V-16-2380	640	10	<10	<10	160	<10		1536	96	<4	8	384	16		5120	320	80	640	1280	160
			V-16-2381	1280	10	<10	20	320	<10		3072	96	<4	24	768	16		20480	640	80	640	2560	320
			V-16-2382	640	<10	<10	20	320	<10		1024	32	<4	48	1024	4		10240	320	40	640	1280	160
			V-16-2383	640	<10	<10	20	160	<10		1024	16	<4	48	256	16		5120	320	20	320	1280	320
			V-16-2403	320	<10	<10	<10	160	<10		1024	16	<4	24	384	8		5120	320	40	320	1280	160
			V-16-2404	640	<10	<10	20	320	<10		1024	48	<4	96	1024	16		5120	1280	160	1280	1280	160
			V-16-2405	640	<10	<10	<10	320	<10		1024	24	<4	12	384	6		10240	640	80	640	2560	320
			V-16-2406	320	<10	<10	<10	320	<10		1024	24	<4	12	512	8		5120	320	20	320	640	160
			V-16-2407	320	<10	<10	<10	80	10		1024	48	<4	12	128	16		5120	320	40	320	640	160
			Mean	452.5	5.7	5	8.7	183.8	5.7		1036.1	34.5	2	18	386	12.3		5881.3	367.6	42.9	422.2	1039.7	171.5
			SD	504.2	1.9	0	9.1	192.2	1.9		860.9	32.1	0	36	474.3	12.3		6151.8	384.5	55.4	467.3	1282.8	143.1
		ARM08-ARM08	V-16-2393	<10	320	10	<10	10	160		4	3072	48	<4	6	3072		160	2560	80	160	40	640
			V-16-2394	<10	80	<10	<10	10	80		6	2048	4	<4	<4	1024		80	640	80	160	20	320
			V-16-2395	<10	80	<10	<10	10	80		<4	1024	<4	<4	<4	1024		40	640	20	40	40	160
			V-16-2396	10	160	10	<10	10	80		24	3072	8	<4	8	768		160	640	80	160	40	160
			V-16-2397	<10	160	20	<10	10	80		6	4096	16	<4	8	512		160	1280	160	320	40	160
			Mean	5.7	139.3	8.7	5	10	91.9		5.9	2408.6	8.7	2	4.3	1048.4		105.6	970.1	69.6	139.3	34.8	242.5
			SD	2.1	109.5	6.8	0	0	33.4		8.7	1716.7	21	0	4.5	989.6		90.7	833.2	79.2	158.3	12.7	208.3
		IL05-IL05	V-16-2384	<10	<10	640	<10	10	<10		<4	<4	4096	<4	32	6		80	20	5120	10	80	10
			V-16-2385	<10	<10	640	<10	20	<10		<4	<4	6144	<4	32	12		80	40	5120	20	80	40
			V-16-2386	<10	<10	320	<10	10	<10		<4	<4	3072	<4	24	6		40	20	2560	10	40	10
			V-16-2387	<10	<10	1280	<10	20	<10		<4	<4	8192	<4	6	8		320	80	10240	40	80	20
			V-16-2388	<10	<10	320	<10	20	<10		<4	<4	2048	<4	12	48		40	10	5120	10	40	20
			V-16-2398	<10	<10	320	<10	10	<10		<4	<4	1536	<4	4	<4		80	40	2560	40	20	10
			V-16-2399	<10	<10	80	<10	20	<10		<4	<4	512	<4	<4	<4		20	10	640	10	20	<10
			V-16-2400	<10	<10	320	<10	20	<10		<4	<4	2048	<4	4	12		80	20	2560	10	80	20
			V-16-2401	<10	<10	640	<10	10	<10		<4	<4	6144	<4	8	4		40	20	5120	20	40	10
			V-16-2402	<10	<10	640	<10	20	<10		<4	12	4096	<4	8	4		40	20	5120	10	40	<10
			Mean	5	5	422.2	5	15.2	5		2	2	2965.3	2	9	6.5		60.6	23	3620.4	15.2	45.9	12.3
			SD	0	0	467.3	0	6.5	0		0	2	3787.5	0	14.2	10.2		67.1	20.5	4033.9	12	33.4	11.5
		G10-G10	V-16-2177	<10	<10	<10	160	10	<10		8	4	<4	384	6	<4		160	320	20	1280	80	20
			V-16-2178	<10	<10	<10	160	10	<10		<4	<4	<4	384	4	6		40	160	10	640	40	10
			V-16-2376	10	<10	<10	640	20	<10		24	<4	<4	3072	32	16		160	160	20	2560	80	40
			V-16-2377	<10	<10	<10	40	10	<10		4	<4	<4	192	6	<4		40	40	20	160	40	<10
			V-16-2378	<10	<10	<10	<10	10	<10		<4	<4	<4	8	<4	<4		20	10	<10	20	20	<10
			Mean	5.7	5	5	80	11.5	5		5	2.3	2	233.6	6.2	3.8		60.6	80	13.2	367.6	45.9	11.5
			SD	2.1	0	0	420.7	4.2	0		9.3	0.8	0	1779.6	11	5.9		93	240	11.3	2148.2	36.1	16.9
	Heterologous	CA09-G10	V-16-2143	40	<10	10	20	80	<10		192	6	<4	24	64	<4		640	320	40	320	160	20
			V-16-2144	160	10	<10	80	80	<10		768	12	<4	192	256	6		2560	640	20	1280	160	80
			V-16-2145	80	<10	<10	80	160	<10		1536	6	<4	96	768	<4		1280	320	10	320	320	40
			V-16-2146	40	<10	<10	40	80	<10		192	<4	<4	96	192	<4		640	80	10	320	160	20
			V-16-2389	320	<10	<10	40	160	<10		512	8	<4	192	384	<4		2560	320	40	640	640	40
			Mean	91.9	5.7	5.7	45.9	105.6	5		467.2	5.9	2	96	247.4	2.5		1280	278.6	20	485	242.5	34.8
			SD	135	2.1	2.1	36.1	48.7	0		684.1	5.5	0	128.4	372.2	1.6		1280	316.7	20	416.6	208.3	27.4
		G10-CA09	V-16-2137	20	<10	<10	80	40	<10		16	<4	<4	192	64	<4		1280	640	10	1280	160	80
			V-16-2138	80	<10	<10	80	160	<10		256	6	<4	96	256	6		2560	10240	40	20480	640	160
			V-16-2139	80	10	<10	160	160	<10		384	24	<4	128	256	8		2560	5120	10	10240	320	320
			V-16-2140	20	<10	<10	40	40	<10		48	12	<4	64	64	8		1280	2560	40	5120	160	160
			V-16-2141	40	<10	<10	80	80	<10		64	6	<4	96	64	<4		2560	2560	160	5120	320	160
			Mean	40	5.7	5	80	80	5		86.5	7.3	2	107.7	111.4	4.3		1940.1	2940.7	30.3	5881.3	278.6	160
			SD	40	2.1	0	50.6	80	0		228.5	11.1	0	54	126.7	4.5		895.9	5280.7	66.4	10561.5	218.9	101.2
		CA09-IL05	V-16-2167	40	10	10	10	40	<10		64	16	24	<4	32	6		5120	2560	320	5120	160	160
			V-16-2168	20	<10	20	<10	20	<10		32	6	96	<4	16	<4		1280	640	160	640	80	40
			V-16-2169	40	10	20	<10	40	40		192	48	128	<4	64	48		640	640	160	1280	160	160
			V-16-2171	160	10	40	<10	160	10		256	24	128	4	128	12		1280	1280	160	2560	320	160
			V-16-2390	80	<10	10	<10	80	<10		512	12	64	<4	384	<4		2560	640	160	640	640	80
			Mean	52.8	7.6	17.4	5.7	52.8	8.7		138.8	16.8	75.3	2	69.4	6.7		1689	970.1	183.8	1470.3	211.1	105.6
			SD	63.5	3.5	13.7	2.1	63.6	12.8		282.8	19.6	76.2	1	168.3	18.9		2033.7	833.2	66.8	2159.7	254.2	90.7
		ARM08-IL05	V-16-2147	<10	160	40	<10	<10	20		4	3072	192	<4	<4	64		40	320	160	20	40	40
			V-16-2148	<10	160	80	<10	<10	10		<4	2048	192	<4	<4	32		40	320	160	160	80	20
			V-16-2149	<10	80	80	<10	10	20		<4	768	192	<4	<4	64		40	160	160	80	40	40
			V-16-2150	<10	160	40	<10	<10	10		<4	1536	96	<4	<4	48		20	320	160	10	40	20
			V-16-2151	<10	320	80	<10	<10	20		<4	2048	96	<4	<4	48		80	320	320	160	40	40
			Mean	5	160	60.6	5	5.7	15.2		2.3	1723.3	145.5	2	2	49.7		40	278.6	183.8	52.8	45.9	30.3
			SD	0	101.2	28	0	2.1	7		0.8	1160.4	67.2	0	0	16.4		25.3	101.2	66.8	133.1	16.7	14
		IL05-ARM08	V-16-2152	<10	10	10	<10	<10	<10		<4	32	32	<4	<4	8		40	20	80	20	80	10
			V-16-2153	<10	10	20	<10	<10	10		<4	64	96	<4	<4	16		40	20	160	20	80	10
			V-16-2154	<10	10	20	<10	<10	10		<4	24	96	<4	<4	16		80	40	160	40	40	20
			V-16-2155	<10	20	80	<10	<10	20		<4	128	256	<4	4	48		80	80	320	160	80	20
			V-16-2156	<10	20	40	<10	<10	20		<4	96	384	<4	4	48		640	160	160	320	40	40
			Mean	5	13.2	26.4	5	5	11.5		2	57	123.7	2	2.6	21.6		91.9	45.9	160	60.6	60.6	17.4
			SD	0	6.1	31.8	0	0	9		0	59.1	202.9	0	1.2	25.6		195.1	67.5	101.2	152.9	28	13.7
		CA09-ARM08	V-16-2172	40	10	<10	<10	<10	10		192	48	<4	<4	<4	24		320	160	40	320	80	20
			V-16-2174	80	20	<10	20	20	40		192	192	<4	24	16	96		320	160	20	640	160	80
			V-16-2175	40	10	<10	<10	10	<10		48	48	<4	<4	6	12		320	160	40	320	80	20
			V-16-2176	40	20	<10	<10	40	10		192	192	<4	<4	24	24		640	160	40	640	160	80
			V-16-2408	160	40	<10	<10	80	20		512	256	<4	4	512	192		2560	1280	40	640	320	80
			Mean	60.6	17.4	5	6.6	20	13.2		177	116.8	2	3.8	18.8	41.8		557.2	242.5	34.8	485	139.3	45.9
			SD	52.1	13.7	0	5.7	39.8	15.9		234.8	148.5	0	7.3	132	88.7		818.4	372.1	12.7	224	109.5	52.2
		G10-IL05	V-16-2157	<10	<10	20	10	<10	<10		<4	<4	48	12	<4	<4		160	160	160	160	20	10
			V-16-2158	<10	<10	40	40	20	<10		<4	<4	128	24	8	<4		320	640	160	640	160	40
			V-16-2159	10	<10	20	20	10	<10		<4	4	32	16	6	4		320	320	160	640	80	20
			V-16-2160	<10	<10	10	20	<10	<10		<4	<4	16	24	<4	<4		320	320	80	640	40	40
			V-16-2161	<10	<10	80	10	20	<10		<4	6	256	12	8	<4		320	320	160	640	80	20
			Mean	5.7	5	26.4	17.4	10	5		2	2.9	60.4	16.8	4.3	2.3		278.6	320	139.3	485	60.6	23
			SD	2.1	0	31.8	13.7	10	0		0	1.9	121.7	7	4.5	0.8		101.2	202.4	50.6	416.6	73	18.1
		G10-ARM08	V-16-2162	<10	20	<10	10	<10	10		<4	64	<4	12	<4	16		80	80	20	320	80	20
			V-16-2163	<10	<10	<10	<10	<10	<10		<4	16	<4	6	<4	<4		40	20	10	40	40	<10
			V-16-2164	<10	10	<10	10	20	<10		<4	48	<4	16	8	8		80	80	20	320	80	10
			V-16-2165	<10	10	<10	10	<10	<10		<4	48	<4	12	4	6		80	40	20	80	40	<10
			V-16-2166	<10	20	<10	10	<10	10		<4	48	<4	12	6	16		40	80	20	160	40	20
			Mean	5	11.5	5	8.7	6.6	6.6		2	40.8	2	11.1	3.8	7.6		60.6	52.8	17.4	139.3	52.8	10
			SD	0	9	0	3.2	5.7	3		0	29.1	0	4.9	3.3	10.3		28	45.3	6.3	204.6	24.4	10
2a	Ctrl.	PBS-PBS	V-16-2416c	<10	<10	<10	<10	<10	<10		<4	<4	<4	<4	<4	<4		10	10	10	10	80	<10
			V-16-2424c	<10	<10	<10	<10	<10	<10		<4	<4	<4	<4	<4	<4		<10	10	<10	<10	20	<10
			Mean	5	5	5	5	5	5		2	2	2	2	2	2		7.1	10	7.1	7.1	40	5
			SD	0	0	0	0	0	0		0	0	0	0	0	0		4.5	0	4.5	4.5	66.6	0
	Homologous	TIV-TIV	V-16-2401c	640	40	<10	80	80	10		384	192	<4	96	96	48		320	160	20	640	320	40
			V-16-2402c	640	80	<10	80	160	20		384	192	<4	96	128	32		640	640	20	1280	640	160
			V-16-2403c	640	80	10	320	160	40		256	512	<4	384	96	192		640	320	40	1280	320	80
			V-16-2404c	640	80	<10	80	80	20		256	512	<4	96	48	48		640	640	20	640	320	80
			V-16-2409c	320	80	<10	80	80	10		128	512	<4	96	64	24		640	320	20	640	320	80
			V-16-2410c	320	80	<10	160	80	20		256	384	<4	192	32	96		640	640	20	640	160	80
			V-16-2411c	320	40	<10	80	80	10		256	128	4	96	96	24		320	320	20	640	320	40
			Mean	475.5	65.6	5.5	107.7	97.5	16.4		260	305	2.2	129	73	50		525	390	22	780	320	72
			SD	213.2	26.4	1.7	78.1	39.2	11.3		115	241	0.7	94	46	58		211	269	7	314	157	44
	Heterologous	G10-ARM08+CA09	V-16-2405c	320	<10	<10	160	80	<10		64	12	<4	192	48	<4		320	640	10	2560	320	40
			V-16-2406c	320	20	<10	160	160	<10		96	64	6	192	192	24		320	1280	20	2560	320	80
			V-16-2407c	320	<10	<10	160	160	<10		192	8	<4	96	96	6		160	640	10	1280	320	40
			V-16-2408c	2560	10	<10	1280	1280	10		1024	96	<4	768	1024	24		1280	2560	40	5120	2560	160
			V-16-2412c	320	<10	<10	80	160	<10		128	24	<4	128	192	12		320	1280	20	2560	320	80
			V-16-2414c	1280	10	<10	160	160	<10		256	64	<4	256	192	12		320	1280	20	2560	640	80
			V-16-2415c	640	10	<10	80	160	<10		128	24	<4	96	192	<4		160	640	20	1280	320	40
			Mean	579.7	8.2	5	176.7	195	5.5		175	30	2.3	189	181	8		320	1050	18	2319	476	66
			SD	766	5.6	0	272.2	269.9	1.6		255	46	1.2	200	277	15		320	723	11	1422	569	45
				HI 28 dpv3							VN 28 dpv3							NI 28 dpv3
Expt.	Prime-boost regimen	Group	Pig nr.	CA09	ARM08	IL05	G10	OH07	IT01		CA09	ARM08	IL05	G10	OH07	IT01		CA09	ARM08	IL05	G10	OH07	IT01
2b	Ctrl.	PBS-PBS-PBS	V-19-3175	<10	<10	<10	<10	<10	<10		<4	<4	<4	<4	<4	<4		<10	<10	<10	<10	<10	<10
			V-19-3176	<10	<10	<10	<10	<10	<10		<4	<4	<4	<4	<4	<4		<10	<10	<10	<10	<10	<10
			V-19-3177	<10	<10	<10	<10	<10	<10		<4	<4	<4	<4	<4	<4		<10	<10	<10	<10	<10	<10
			V-19-3178	<10	<10	<10	<10	<10	<10		<4	<4	<4	<4	<4	<4		<10	<10	<10	<10	<10	<10
			Mean	5	5	5	5	5	5		2	2	2	2	2	2		5	5	5	5	5	5
			SD	0	0	0	0	0	0		0	0	0	0	0	0		0	0	0	0	0	0
	Homologous	ARM08-ARM08-ARM08	V-19-3179	20	<10	160	<10	10	160		16	512	6	<4	4	512		40	<10	160	80	20	160
			V-19-3180	10	<10	160	<10	10	320		<4	1024	6	<4	<4	768		40	20	160	160	40	160
			V-19-3181	20	<10	320	<10	10	640		<4	1536	8	<4	<4	1024		40	20	320	640	80	320
			V-19-3182	20	10	1280	<10	10	1280		4	2048	24	<4	<4	4096		80	40	640	320	40	640
			V-19-3183	10	<10	160	<10	10	320		<4	1536	4	<4	<4	1536		40	10	320	160	40	160
			V-19-3184	20	40	640	<10	10	640		<4	1536	96	<4	<4	3072		80	80	320	640	40	640
			V-19-3185	20	10	320	<10	20	320		<4	1024	6	<4	<4	768		160	20	640	320	80	320
			Mean	16.4	8.2	320	5	11	430.7		3	1218	11	2	2	1291		59	20	320	263	44	290
			SD	6.6	9.5	392	0	3	416		4	702	22	0	1	1499		43	29	244	305	27	251
		TIV-TIV-TIV	V-19-3186	640	<10	160	320	320	320		768	1024	<4	256	768	768		1280	20	320	1280	1280	320
			V-19-3187	1280	80	320	640	640	320		512	1024	48	768	1024	1024		2560	160	320	1280	2560	640
			V-19-3188	320	10	320	320	320	160		192	1024	6	384	192	512		1280	20	320	1280	1280	320
			V-19-3189	640	10	160	160	320	160		256	384	12	256	512	512		1280	40	320	1280	640	320
			V-19-3190	1280	<10	640	640	640	640		2048	1536	4	1024	1536	1536		2560	40	1280	5120	2560	640
			V-19-3191	1280	<10	160	1280	640	320		384	1536	<4	1536	768	512		2560	10	640	2560	1280	320
			V-19-3192	1280	40	320	640	640	640		512	1024	32	512	768	2048		2560	80	640	2560	1280	640
			Mean	861.3	12.2	262.5	475.5	475.5	320		500	999	8	552	684	854		1902	36	476	1902	1413	431
			SD	625	24.9	181	460	213	244		585	589	20	548	630	654		853	56	345	1379	867	193
	Heterologous	G10-ARM08-CA09	V-16-2417c	1280	<10	160	640	640	160		1536	1024	12	768	1536	512		5120	160	20480	40960	2560	1280
			V-16-2418c	5120	20	320	1280	2560	320		4096	3072	16	3072	6144	1024		5120	160	20480	40960	5120	1280
			V-16-2419c	2560	20	320	320	320	1280		2048	6144	16	768	512	6144		2560	80	10240	10240	1280	1280
			V-16-2420c	5120	<10	320	2560	1280	1280		6144	3072	<4	6144	3072	4096		10240	40	20480	40960	2560	2560
			V-16-2421c	640	<10	160	160	160	320		1536	3072	6	384	192	512		1280	40	5120	10240	640	320
			V-16-2422c	5120	<10	640	640	640	2560		6144	8192	6	1536	1024	12288		5120	40	10240	20480	2560	2560
			V-16-2423c	1280	<10	80	160	320	80		768	1024	4	256	384	192		5120	80	10240	20480	1280	1280
			Mean	2318.7	7.4	237.8	525	579.7	475.5		2478	2851	7.1	1077	1016	1485		4200	72	12483	22612	1902	1280
			SD	3063.9	7.2	229.9	955.8	893.1	1194.9		2995	3479	8.3	2245	2401	5394		3921	63	8597	19576	1839	1280

## Sheet: Figure 3
Figure 3. Breadth of functional antibody response
			HI titers 14 dpv2 (expt 1 and 2a) or 14 dpv3 (expt 2b) (pooled sera per group)																												VN titers 14 dpv2 (expt 1 and 2a) or 14 dpv3 (expt 2b) (pooled sera per group)
			Vaccine strains				European swine				North American swine											Human									Vaccine strains				European swine				North American swine
Expt	Prime-boost regimen	Group	CA09 (1A.3.3.2)	ARM08 (1B.1.2.3)	IL05 (1B.2.1)	G10 (1C.2.1)	G12 (1B.1.2.1)	IT01 (1B.1.2.2)	BE83 (1C.1.2)	BE98 (1C.2)	MN08 (1A.1.1)	IA16 (1A.1.1)	IA04 (1A.2)	OK16 (1A.2)	IL12 (1A.3.2)	OH07 (1A.3.3.3)	IL16 (1A.3.3.3)	MN07 (1B.2.1)	GA16 (1B.2.1)	CO14 (1B.2.2.1)	IL10 (1B.2.2.2)	PR34 (human)	USSR77 (human)	TW86 (1B.2)	NC99 (1B.2)	BR07 (1B.2)		Expt	Prime-boost regimen	Group	CA09 (1A.3.3.2)	ARM08 (1B.1.2.3)	IL05 (1B.2.1)	G10 (1C.2.1)	G12 (1B.1.2.1)	IT01 (1B.1.2.2)	BE83 (1C.1.2)	BE98 (1C.2)	MN08 (1A.1.1)	IA16 (1A.1.1)	IA04 (1A.2)	OK16 (1A.2)	IL12 (1A.3.2)	OH07 (1A.3.3.3)	IL16 (1A.3.3.3)	MN07 (1B.2.1)	GA16 (1B.2.1)	CO14 (1B.2.2.1)	IL10 (1B.2.2.2)
1	Ctrl.	PBS-PBS	<10	<10	<10	<10	<10	<10	<10	<10	<10	<10	<10	<10	<10	<10	<10	<10	<10	<10	<10	<10	<10	<10	<10	<10		1	Ctrl.	PBS-PBS	<4	<4	<4	<4	<4	<4	<4	<4	<4	<4	<4	<4	<4	<4	<4	<4	<4	<4	<4
	Homologous	CA09-CA09	5120	20	<10	20	<10	10	320	160	80	<10	80	160	40	640	1280	<10	<10	<10	<10	10	<10	10	<10	<10			Homologous	CA09-CA09	2048	48	<4	16	16	12	<4	256	1024	<4	384	256	96	512	3072	4	12	4	<4
		ARM08-ARM08	40	1280	20	<10	640	640	20	<10	<10	<10	10	<10	<10	<10	10	10	<10	20	10	10	40	80	<10	<10				ARM08-ARM08	8	3072	32	<4	2048	1536	<4	12	4	<4	16	12	4	<4	12	16	8	24	16
		IL05-IL05	<10	<10	5120	<10	20	10	<10	<10	<10	<10	<10	<10	<10	20	10	5120	40	640	40	<10	<10	20	320	160				IL05-IL05	<10	<4	8192	<4	48	16	<4	6	24	<4	8	32	6	16	48	8192	384	2048	128
		G10-G10	40	<10	<10	1280	10	10	<10	320	20	<10	40	<10	<10	20	<10	10	<10	<10	<10	<10	<10	<10	<10	<10				G10-G10	6	<4	<4	1024	16	16	<4	384	32	<4	96	24	<4	4	6	8	24	<4	<4
	Heterologous	CA09-G10	640	<10	<10	160	<10	<10	160	160	80	<10	80	80	40	320	160	<10	<10	<10	<10	<10	<10	10	<10	<10			Heterologous	CA09-G10	1024	12	<4	192	12	6	192	384	768	4	256	96	64	512	1024	<4	4	<4	<4
		G10-CA09	640	<10	<10	160	<10	<10	20	160	80	<10	40	20	<10	160	40	<10	<10	<10	<10	<10	<10	<10	<10	<10				G10-CA09	96	8	<4	192	16	6	12	128	384	<4	192	48	4	384	128	4	<4	<4	<4
		CA09-IL05	320	10	40	<10	40	20	10	<10	40	<10	20	20	<10	80	40	40	<10	<10	<10	10	<10	10	<10	<10				CA09-IL05	256	48	24	<4	64	24	<4	32	128	<4	64	96	6	256	192	128	<4	16	8
		ARM08-IL05	<10	640	160	<10	640	40	<10	<10	<10	<10	<10	<10	<10	10	<10	40	<10	20	<10	10	<10	20	<10	<10				ARM08-IL05	<4	3072	256	<4	3072	192	<4	12	8	<4	<4	12	<4	6	16	128	<4	48	12
		IL05-ARM08	<10	20	80	<10	40	20	<10	<10	<10	<10	<10	<10	<10	10	<10	80	<10	40	<10	<10	<10	10	20	<10				IL05-ARM08	<4	64	192	<4	192	48	<4	12	12	<4	4	8	4	<4	12	512	8	96	4
		CA09-ARM08	640	80	<10	10	40	40	80	40	40	10	40	80	10	80	160	<10	<10	<10	<10	<10	<10	40	<10	<10				CA09-ARM08	384	256	<4	16	192	128	64	64	192	6	192	96	24	96	768	24	8	12	8
		G10-IL05	10	<10	20	20	<10	<10	<10	10	10	<10	<10	<10	<10	20	<10	20	<10	<10	<10	<10	<10	<10	<10	<10				G10-IL05	<4	4	24	24	12	4	<4	24	24	<4	8	32	<4	12	48	48	<4	12	6
		G10-ARM08	10	10	<10	10	<10	<10	<10	10	10	<10	<10	<10	<10	20	<10	<10	<10	<10	<10	<10	<10	<10	<10	<10				G10-ARM08	<4	48	<4	16	16	<4	<4	32	6	<4	8	16	<4	16	12	<4	8	<4	<4
2a	Ctrl.	PBS-PBS	<10	<10	<10	<10	<10	<10	<10	<10	<10	<10	<10	<10	<10	<10	<10	<10	<10	<10	<10	<10	<10	<10	<10	<10		2a	Ctrl.	PBS-PBS	<4	<4	<4	<4	<4	<4	<4	<4	<4	<4	<4	<4	<4	<4	<4	<4	<4	<4	<4
	Homologous	TIV-TIV	1280	80	<10	160	40	40	40	80	80	<10	40	40	<10	160	160	<10	<10	<10	<10	<10	<10	10	<10	<10			Homologous	TIV-TIV	256	384	<4	192	192	64	24	192	192	<4	192	48	8	128	384	6	6	8	6
	Heterologous	G10-ARM08+CA09	1280	10	<10	320	<10	<10	80	160	160	<10	20	40	<10	320	20	<10	<10	<10	<10	<10	<10	<10	<10	<10			Heterologous	G10-ARM08+CA09	384	24	<4	256	32	6	16	384	768	<4	128	24	6	768	64	6	8	6	<4
2b	Ctrl.	PBS-PBS-PBS	<10	<10	<10	<10	<10	<10	<10	<10	<10	<10	<10	<10	<10	<10	<10	<10	<10	<10	<10	<10	<10	<10	<10	<10		2b	Ctrl.	PBS-PBS-PBS	<4	<4	<4	<4	<4	<4	<4	<4	<4	<4	<4	<4	<4	<4	<4	<4	<4	<4	<4
	Homologous	ARM08-ARM08-ARM08	10	1280	20	<10	1280	1280	20	<10	10	<10	10	<10	<10	<10	10	20	<10	20	20	10	40	160	<10	<10			Homologous	ARM08-ARM08-ARM08	4	2048	48	<4	4096	3072	8	6	16	<4	12	8	4	<4	24	32	4	24	48
		TIV-TIV-TIV	1280	640	20	640	640	640	320	640	640	<10	320	320	80	640	640	20	<10	20	20	10	40	160	<10	<10				TIV-TIV-TIV	1536	2048	24	768	2048	2048	512	512	1536	12	768	256	192	1536	6144	24	4	8	48
	Heterologous	G10-ARM08-CA09	10240	640	10	2560	1280	1280	1280	1280	640	<10	640	640	160	2560	1280	40	<10	20	40	40	160	640	<10	<10			Heterologous	G10-ARM08-CA09	3072	3072	6	1536	4096	3072	768	2048	3072	32	2048	512	512	3072	4096	128	<4	8	128
[truncated: 22 more columns]

## Sheet: Figure 4
Figure 4. Antibody-secreting cells (ELISPOT) and evolution of VN and NI antibody titers
					ELISPOT 7 dpv2 (per 10^6 cells)						ELISPOT 7 dpv3 (per 10^6 cells)						VN 0 dpv2						VN 28 dpv2/14dpv2						VN 42 dpv2/0 dpv3						VN 28 dpv3						NI 0 dpv2						NI 28 dpv2/14 dpv2
Expt.	Prime-boost regimen	Group	Pig nr.		CA09	ARM08	G10	OH07	IT01		CA09	ARM08	G10	OH07	IT01		CA09	ARM08	G10	OH07	IT01		CA09	ARM08	G10	OH07	IT01		CA09	ARM08	G10	OH07	IT01		CA09	ARM08	G10	OH07	IT01		CA09	ARM08	G10	OH07	IT01		CA09	ARM08	G10
2a	Ctrl.	PBS-PBS	V-16-2416c		0	0	0	0	0		-	-	-	-	-		<4	<4	<4	<4	<4		<4	<4	<4	<4	<4								-	-	-	-	-		<10	10	<10	<10	<10		10	10	10
			V-16-2424c		0	0	0	0	0		0	0	0	0	0		<4	<4	<4	<4	<4		-	-	-	-	-		<4	<4	<4	<4	<4		<4	<4	<4	<4	<4		<10	<10	<10	<10	<10		-	-	-
			Mean		0	0	0	0	0		0	0	0	0	0		2	2	2	2	2		2	2	2	2	2		2	2	2	2	2		2	2	2	2	2		5	7.1	5	5	5		10	10	10
			SD		0	0	0	0	0		0	0	0	0	0		0	0	0	0	0		0	0	0	0	0		0	0	0	0	0		0	0	0	0	0		0	4.5	0	0	0		0	0	0
	Homologous	TIV-TIV	V-16-2401c		0	2	0	4	1		-	-	-	-	-		12	8	<4	<4	<4		384	192	96	96	48		-	-	-	-	-		-	-	-	-	-		20	10	20	10	<10		320	160	640
			V-16-2402c		1	1	1	2	0		-	-	-	-	-		8	16	<4	<4	<4		384	192	96	128	32		-	-	-	-	-		-	-	-	-	-		40	20	40	10	<10		640	640	1280
			V-16-2403c		4	2	3	2	0		-	-	-	-	-		12	12	<4	<4	<4		256	512	384	96	192		-	-	-	-	-		-	-	-	-	-		40	20	20	<10	<10		640	320	1280
			V-16-2404c		0	5	3	1	0		-	-	-	-	-		12	8	6	<4	<4		256	512	96	48	48		-	-	-	-	-		-	-	-	-	-		40	40	40	<10	<10		640	640	640
			V-16-2409c		12	4	4	0	0		-	-	-	-	-		12	16	4	<4	<4		128	512	96	64	24		-	-	-	-	-		-	-	-	-	-		40	40	40	10	<10		640	320	640
			V-16-2410c		3	3	2	1	1		-	-	-	-	-		8	24	6	<4	<4		256	384	192	32	96		-	-	-	-	-		-	-	-	-	-		40	20	40	<10	<10		640	640	640
			V-16-2411c		1	0	0	1	0		-	-	-	-	-		8	12	<4	<4	<4		256	128	96	96	24		-	-	-	-	-		-	-	-	-	-		20	20	10	<10	<10		320	320	640
			Mean		3	2.4	1.9	1.6	0.3		-	-	-	-	-		10	13	3	2	2		260	305	129	73	50		-	-	-	-	-		-	-	-	-	-		33	22	27	7	<10		525	390	780
			SD		4.24264	1.71825	1.57359	1.27242	0.48795		-	-	-	-	-		2.4	6.2	2.1	0	0		115	241	94	46	58		-	-	-	-	-		-	-	-	-	-		13.2	13.5	19.5	3	0		211	269	314
	Heterologous	G10-ARM08+CA09	V-16-2405c		4	0	3	2	0		-	-	-		-		<4	<4	<4	<4	<4		64	12	192	48	<4		-	-		-	-		-	-		-	-		10	10	20	<10	<10		320	640	2560
			V-16-2406c		11	2	20	3	1		-	-	-	-	-		<4	<4	12	<4	<4		96	64	192	192	24		-	-	-	-	-		-	-	-	-	-		10	<10	20	<10	<10		320	1280	2560
			V-16-2407c		11	2	8	7	0		-	-	-	-	-		<4	<4	4	<4	<4		192	8	96	96	6		-	-	-	-	-		-	-	-	-	-		10	<10	20	<10	<10		160	640	1280
			V-16-2408c		7	3	8	6	2		-	-	-	-	-		<4	<4	8	<4	<4		1024	96	768	1024	24		-	-	-	-	-		-	-	-	-	-		10	<10	20	<10	<10		1280	2560	5120
			V-16-2412c		6	2	6	0	0		-	-	-	-	-		<4	<4	<4	<4	<4		128	24	128	192	12		-	-	-	-	-		-	-	-	-	-		10	10	20	<10	<10		320	1280	2560
			V-16-2414c		5	4	12	4	0		-	-	-	-	-		<4	<4	24	<4	<4		256	64	256	192	12		-	-	-	-	-		-	-	-	-	-		10	10	80	<10	<10		320	1280	2560
			V-16-2415c		4	6	20	7	0		-	-	-	-	-		<4	<4	8	<4	<4		128	24	96	192	<4		-	-	-	-	-		-	-	-	-	-		20	10	40	<10	<10		160	640	1280
			Mean		6.9	2.7	11	4.1	0.4		-	-	-	-	-		2	2	6	2	2		175	30	189	181	8		-	-	-	-	-		-	-	-	-	-		11	7	27	<10	<10		320	1050	2319
			SD		3.02372	1.88982	6.7082	2.67261	0.786796		-	-	-	-	-		0	0	9.2	0	0		255	46	200	277	15		-	-	-	-	-		-	-	-	-	-		3.3	3.3	19.5	0	0		320	723	1422
2b	Ctrl.	PBS-PBS-PBS	V-19-3175		0	0	0	0	0		0	0	0	0	0		<4	<4	<4	<4	<4		<4	<4	<4	<4	<4		<4	<4	<4	<4	<4		<4	<4	<4	<4	<4		<10	<10	<10	<10	<10		<10	<10	<10
			V-19-3176		0	0	0	0	0		0	0	0	0	0		<4	<4	<4	<4	<4		<4	<4	<4	<4	<4		<4	<4	<4	<4	<4		<4	<4	<4	<4	<4		<10	<10	<10	<10	<10		<10	<10	<10
			V-19-3177		0	0	0	0	0		0	0	0	0	0		<4	<4	<4	<4	<4		<4	<4	<4	<4	<4		<4	<4	<4	<4	<4		<4	<4	<4	<4	<4		<10	<10	<10	<10	<10		<10	<10	<10
			V-19-3178		0	0	0	0	0		0	0	0	0	0		<4	<4	<4	<4	<4		<4	<4	<4	<4	<4		<4	<4	<4	<4	<4		<4	<4	<4	<4	<4		<10	<10	<10	<10	<10		<10	<10	<10
			Mean		0	0	0	0	0		0	0	0	0	0		2	2	2	2	2		2	2	2	2	2		2	2	2	2	2		2	2	2	2	2		5	5	5	5	5		5	5	5
			SD		0	0	0	0	0		0	0	0	0	0		0	0	0	0	0		0	0	0	0	0		0	0	0	0	0		0	0	0	0	0		0	0	0	0	0		0	0	0
	Homologous	ARM08-ARM08-ARM08	V-19-3179		0	8	1	5	3		5	20	8	10	3		<4	32	<4	<4	4		12	768	<4	<4	384		6	384	<4	<4	192		16	512	<4	4	512		<10	<10	<10	<10	<10		20	80	20
			V-19-3180		2	18	1	3	4		6	3	10	1	7		<4	64	<4	<4	16		<4	768	<4	<4	256		<4	128	<4	<4	96		<4	1024	<4	<4	768		<10	10	<10	<10	<10		20	160	40
			V-19-3181		0	5	0	1	4		2	8	10	3	3		<4	48	<4	<4	12		<4	512	<4	<4	192		<4	384	<4	<4	192		<4	1536	<4	<4	1024		<10	10	<10	<10	<10		20	160	40
			V-19-3182		5	26	15	10	8		13	14	16	7	5		<4	24	<4	<4	6		<4	768	<4	<4	256		<4	384	<4	<4	256		4	2048	<4	<4	4096		<10	<10	<10	<10	<10		20	160	80
			V-19-3183		2	9	1	1	2		3	4	3	1	3		<4	32	<4	<4	4		<4	1536	<4	<4	768		<4	1024	<4	4	256		<4	1536	<4	<4	1536		<10	<10	<10	<10	<10		20	320	80
			V-19-3184		1	6	5	3	3		3	6	5	2	3		<4	24	<4	<4	4		<4	768	<4	4	768		<4	512	<4	4	384		<4	1536	<4	<4	3072		<10	<10	<10	<10	<10		20	160	80
			V-19-3185		14	22	25	11	9		11	29	12	11	16		<4	24	<4	<4	12		<4	1024	<4	<4	768		<4	1024	<4	<4	128		<4	1024	<4	<4	768		<10	<10	<10	<10	<10		40	320	40
			Mean		3.4	13.4	6.9	4.9	4.7		6.1	12	9.1	5	5.7		2	33	2	2	7		3	834	2	2	417		2	453	<4	2	197		3	1218	2	2	1291		5	6	5	5	5		22	177	49
			SD		4.96176	8.44309	9.56432	4.09994	2.69037		4.25944	9.60902	4.33699	4.28174	4.78589		0	15.5	0	0	5.9		3	334	0	0.7	347		1	468	0	1	116		4	702	0	1	1499		0	2.5	0	0	0		7	108	34
		TIV-TIV-TIV	V-19-3186		11	15	17	12	5		14	10	12	7	6		4	16	6	<4	<4		384	512	192	96	192		48	192	32	48	64		768	1024	256	768	768		10	<10	<10	<10	<10		640	160	320
			V-19-3187		15	20	9	7	11		4	5	8	8	1		12	128	32	12	16		384	3072	1024	192	384		384	1024	384	192	192		512	1024	768	1024	1024		320	40	40	40	10		5120	320	640
			V-19-3188		15	16	18	10	11		7	5	9	2	5		4	96	8	<4	16		256	1024	768	128	256		96	384	96	48	128		192	1024	384	192	512		40	10	20	<10	10		1280	160	640
			V-19-3189		18	20	15	17	12		4	3	2	1	2		8	24	6	<4	<4		384	768	256	96	192		48	256	96	64	96		256	384	256	512	512		40	<10	10	<10	<10		1280	320	320
			V-19-3190		23	25	28	15	10		28	13	24	13	12		12	48	12	6	12		512	512	512	192	384		192	384	128	128	192		2048	1536	1024	1536	1536		20	10	20	<10	<10		1280	320	640
			V-19-3191		8	3	8	7	3		5	1	3	2	3		<4	8	6	<4	<4		384	384	384	48	96		96	192	96	32	48		384	1536	1536	768	512		20	<10	<10	<10	<10		1280	160	320
			V-19-3192		6	7	5	2	2		4	4	3	1	3		12	24	<4	<4	4		512	1024	384	128	768		192	768	96	64	384		512	1024	512	768	2048		20	10	<10	<10	<10		1280	320	640
			Mean		13.7	15.1	14.3	10	7.7		9.4	5.9	8.7	4.9	4.6		6	33	7	3	5		393	820	434	115	269		117	378	104	69	127		500	999	552	684	854		33	9	11	7	6		1413	238	476
			SD		5.87975	7.73366	7.78276	5.16398	4.2314		8.94161	4.18045	7.69663	4.59814	3.6904		6.6	55.8	9.9	6.2	8.9		103	817	346.5	71	254		136	349	111	59	132		585	589	548	630	654		66.9	9.9	14.6	8	2.4		1223	107	213
	Heterologous	G10-ARM08-CA09	V-16-2417c		0	10	3	4	0		23	14	20	13	4		<4	<4	24	4	<4		8	192	192	<4	8		8	48	24	8	8		1536	1024	768	1536	512		20	10	80	10	<10		320	1280	1280
			V-16-2418c		7	15	4	6	0		43	23	40	49	10		<4	<4	12	<4	<4		<4	64	16	<4	8		6	196	24	32	48		4096	3072	3072	6144	1024		10	10	40	<10	<10		320	640	640
			V-16-2419c		14	12	19	11	4		19	18	19	15	5		<4	<4	24	<4	<4		<4	24	48	<4	4		4	64	32	8	16		2048	6144	768	512	6144		20	10	80	10	<10		160	160	320
			V-16-2420c		5	6	8	8	3		30	24	24	24	8		<4	<4	16	<4	<4		48	48	192	16	128		96	32	96	16	64		6144	3072	6144	3072	4096		10	10	80	<10	<10		320	640	1280
			V-16-2421c		0	0	2	0	0		16	19	18	16	12		<4	<4	<4	<4	<4		8	24	48	<4	8		4	24	24	<4	6		1536	3072	384	192	512		<10	<10	<10	<10	<10		80	320	320
			V-16-2422c		12	21	33	13	11		53	33	36	46	18		<4	<4	32	<4	8		32	96	384	64	768		64	128	192	64	384		6144	8192	1536	1024	12288		10	10	40	<10	<10		320	640	1280
			V-16-2423c		5	9	9	8	2		13	18	15	9	5		<4	<4	8	<4	<4		8	32	48	<4	6		6	24	24	6	6		768	1024	256	384	192		10	10	40	<10	<10		640	1280	1280
			Mean		6.1	10.4	11.1	7.1	2.9		28.1	21.3	24.6	24.6	8.9		2	2	13	2	2		8	52	82	4	20		12	54	41	11	25		2478	2851	1077	1016	1485		11	9	40	6	5		262	580	780
			SD		5.39841	6.65475	11.2165	4.33699	3.93398		14.8821	6.15668	9.62388	16.3183	4.98092		0	0	20.1	0.7	1.7		20.3	60.5	166.4	13.7	122.6		32	69	55	24	91		2995	3479	2245	2401	5394		6.8	2.7	66.6	2.4	0		245	636.5	728.3
[truncated: 12 more columns]

## Sheet: Figure 5
Figure 5. Antibody titers against heterosubtypic virus strains
HI, VN and NI on pooled samples
			European swine H3N2								Avian
			G08				PA10				AB98			MN81			IT05			BE99			IT98			IT99
			(H3N2)				(H3N2)				(H2N3)			(H5N1)			(H5N1)			(H5N2)			(H5N9)			(H7N1)
Expt.	Prime-boost regimen	Group	HI	VN	NI		HI	VN	NI		HI	VN	NI	HI	VN	NI	HI	VN	NI	HI	VN	NI	HI	VN	NI	HI	VN	NI
1	Ctrl.	PBS-PBS	<10	<4	<10		<10	<4	<10		<10	<4	<10	<10	<4	<10	<10	<4	<10	<10	<4	<10	<10	<4	<10	<10	<4	<10
	Homologous	CA09-CA09	<10	<4	<10		<10	<4	<10		<10	<4	<10	40	<4	320	160	<4	320	<10	<4	<10	<10	<4	<10	<10	<4	640
		ARM08-ARM08	<10	<4	<10		<10	<4	<10		<10	<4	<10	<10	<4	20	10	<4	10	<10	<4	<10	<10	<4	<10	<10	<4	10
		IL05-IL05	<10	<4	<10		<10	<4	<10		<10	<4	<10	<10	<4	10	10	<4	10	<10	<4	<10	<10	<4	<10	<10	<4	<10
		G10-G10	<10	<4	<10		<10	<4	<10		<10	<4	<10	10	<4	40	<10	<4	40	<10	<4	<10	<10	<4	<10	<10	<4	40
	Heterologous	CA09-G10	<10	<4	<10		<10	<4	<10		<10	<4	10	10	<4	80	40	<4	80	<10	<4	<10	<10	<4	<10	<10	<4	80
		G10-CA09	<10	<4	<10		<10	<4	<10		<10	<4	10	20	<4	160	160	<4	320	<10	<4	10	<10	<4	<10	<10	<4	320
		CA09-IL05	<10	<4	<10		<10	<4	10		<10	<4	20	20	<4	160	80	<4	160	<10	<4	<10	<10	<4	<10	<10	<4	160
		ARM08-IL05	<10	<4	<10		<10	<4	<10		<10	<4	<10	<10	<4	10	10	<4	10	<10	<4	<10	<10	<4	<10	<10	<4	10
		IL05-ARM08	<10	<4	<10		<10	<4	<10		<10	<4	<10	<10	<4	10	10	<4	10	<10	<4	<10	<10	<4	<10	<10	<4	<10
		CA09-ARM08	<10	<4	<10		<10	<4	<10		<10	<4	10	10	<4	80	20	<4	80	<10	<4	<10	<10	<4	<10	<10	<4	80
		G10-IL05	<10	<4	<10		<10	<4	<10		<10	<4	<10	10	<4	80	40	<4	80	<10	<4	<10	<10	<4	<10	<10	<4	160
		G10-ARM08	<10	<4	<10		<10	<4	<10		<10	<4	<10	<10	<4	20	10	<4	40	<10	<4	<10	<10	<4	<10	<10	<4	20
2a	Ctrl.	PBS-PBS	<10	<4	<10		<10	<4	<10		<10	<4	<10	<10	<4	<10	<10	<4	<10	<10	<4	<10	<10	<4	<10	<10	<4	<10
	Homologous	TIV-TIV	<10	<4	<10		<10	<4	<10		<10	<4	<10	10	<4	80	20	<4	80	<10	<4	<10	<10	<4	<10	<10	<4	80
	Heterologous	G10-ARM08+CA09	<10	<4	<10		<10	<4	<10		<10	<4	10	20	<4	160	80	<4	160	<10	<4	10	<10	<4	<10	<10	<4	160
2b	Ctrl.	PBS-PBS-PBS	<10	<4	<10		<10	<4	<10		<10	<4	<10	<10	<4	<10	<10	<4	<10	<10	<4	<10	<10	<4	<10	<10	<4	<10
	Homologous	ARM08-ARM08-ARM08	<10	<4	<10		<10	<4	<10		<10	<4	10	10	<4	80	10	<4	80	<10	<4	10	<10	<4	<10	<10	<4	160
		TIV-TIV-TIV	<10	<4	<10		<10	<4	<10		<10	<4	80	80	<4	640	160	<4	1280	<10	<4	40	<10	<4	<10	10	<4	1280
	Heterologous	G10-ARM08-CA09	<10	<4	20		<10	<4	40		<10	<4	80	80	<4	1280	640	<4	2560	40	<4	160	<10	<4	<10	<10	<4	2560
Full names of virus strains:
G08 = sw/Gent/172/08
PA10 = sw/Pennsylvania/A01076777/10
AB98 = mallard/Alberta/205/98
MN81 = duck/Minnesota/1525/81
IT05 = mallard/Italy/3401/05
BE99 =chicken/Belgium/150/99
IT98 = chicken/Italy/22A/98PD
IT99 = chicken/Italy/1067/V99
ELISA titer CH6/1 and NP on individual samples
Experiment	Prime-boost regimen	Vaccination group	Pig number	Timepoint	Date of sampling	ELISA titer	ELISA titer
						cH6/1	NP
1	Ctrl.	PBS-PBS	V-16-2182	28 days post	24 or 31/05/2016	<100	<100
			V-16-2183	vaccination 2	24 or 31/05/2016	<100	<100
			V-16-2184		24 or 31/05/2016	100	<100
			V-16-2185		24 or 31/05/2016	100	<100
			V-16-2186		24 or 31/05/2016	100	<100
			V-16-2373		2016-09-06	100	<100
			V-16-2374		2016-09-06	<100	<100
			V-16-2375		2016-09-06	100	<100
			V-16-2391		2016-09-07	100	<100
			V-16-2392		2016-09-07	100	<100
			Mean			81,2	50,0
			SD			32,3	0
	Homologous	CA09-CA09	V-16-2379	28 days post	2016-09-05	200	<100
			V-16-2380	vaccination 2	2016-09-05	800	100
			V-16-2381		2016-09-05	1600	100
			V-16-2382		2016-09-05	1600	200
			V-16-2383		2016-09-05	1600	100
			V-16-2403		2016-09-05	1600	<100
			V-16-2404		2016-09-05	1600	100
			V-16-2405		2016-09-05	3200	100
			V-16-2406		2016-09-05	800	100
			V-16-2407		2016-09-05	1600	400
			Mean			1212,6	107,17
			SD			1341,9	89,47
		G10-G10	V-16-2177	28 days post	2016-05-24	800	<100
			V-16-2178	vaccination 2	2016-05-24	800	<100
			V-16-2376		2016-09-05	1600	<100
			V-16-2377		2016-09-05	400	<100
			V-16-2378		2016-09-05	100	<100
			Mean			527.8	50,0
			SD			982.3	0
		ARM08-ARM08	V-16-2393	28 days post	2016-10-06	800	<100
			V-16-2394	vaccination 2	2016-10-06	<100	<100
			V-16-2395		2016-10-06	100	<100
			V-16-2396		2016-10-06	400	<100
			V-16-2397		2016-10-06	1600	<100
			Mean			303.1	50,0
			SD			972,9	0
		IL05-IL05	V-16-2384	28 days post	2016-09-06	1600	100
			V-16-2385	vaccination 2	2016-09-06	800	200
			V-16-2386		2016-09-06	1600	200
			V-16-2387		2016-09-06	3200	200
			V-16-2388		2016-09-06	1600	100
			V-16-2398		2016-09-12	1600	100
			V-16-2399		2016-09-12	400	<100
			V-16-2400		2016-09-12	800	200
			V-16-2401		2016-09-12	1600	100
			V-16-2402		2016-09-12	800	<100
			Mean			1212.6	114.9
			SD			962,9	83.6
	Heterologous	CA09-G10	V-16-2143	28 days post	2016-05-23	1600	<100
			V-16-2144	vaccination 2	2016-05-23	6400	100
			V-16-2145		2016-05-23	6400	100
			V-16-2146		2016-05-23	1600	100
			V-16-2389		2016-09-05	6400	<100
			Mean			3675.8	75.8
			SD			4178,7	35
		G10-CA09	V-16-2137	28 days post	2016-05-23	3200	<100
			V-16-2138	vaccination 2	2016-05-23	800	100
			V-16-2139		2016-05-23	200	200
			V-16-2140		2016-05-23	1600	200
			V-16-2141		2016-05-23	3200	100
			Mean			1212.6	114.9
			SD			2654.9	90.3
		CA09-IL05	V-16-2167	28 days post	2016-05-23	3200	100
			V-16-2168	vaccination 2	2016-05-23	1600	100
			V-16-2169		2016-05-23	3200	200
			V-16-2170		n.a.	-	-
			V-16-2171		2016-05-23	6400	800
			V-16-2390		2016-09-05	6400	200
			Mean			3675.8	200
			SD			2888.9	267.4
		G10-IL05	V-16-2157	28 days post	2016-05-24	3200	200
			V-16-2158	vaccination 2	2016-05-24	3200	100
			V-16-2159		2016-05-24	1600	100
			V-16-2160		2016-05-24	800	<100
			V-16-2161		2016-05-24	1600	200
			Mean			1837.9	114.9
			SD			1444.4	90.3
		ARM08-IL05	V-16-2147	28 days post	2016-05-30	800	<100
			V-16-2148	vaccination 2	2016-05-30	3200	100
			V-16-2149		2016-05-30	800	<100
			V-16-2150		2016-05-30	1600	<100
			V-16-2151		2016-05-30	6400	100
			Mean			1837.9	66
			SD			2699.6	30.5
		IL05-ARM08	V-16-2152	28 days post	2016-05-30	1600	<100
			V-16-2153	vaccination 2	2016-05-30	1600	100
			V-16-2154		2016-05-30	1600	100
			V-16-2155		2016-05-30	6400	100
			V-16-2156		2016-05-30	3200	<100
			Mean			2690.9	75.8
			SD			2311.1	35
		CA09-ARM08	V-16-2172	28 days post	2016-05-30	3200	200
			V-16-2173	vaccination 2	n.a.	-	-
			V-16-2174		2016-05-30	800	100
			V-16-2175		2016-05-30	3200	200
			V-16-2176		2016-05-30	800	200
			V-16-2408		2016-09-12	3200	400
			Mean			1837.9	200
			SD			2089.3	126.5
		G10-ARM08	V-16-2162	28 days post	2016-05-31	1600	<100
			V-16-2163	vaccination 2	2016-05-31	400	<100
			V-16-2164		2016-05-31	800	200
			V-16-2165		2016-05-31	3200	<100
			V-16-2166		2016-05-31	3200	<100
			Mean			1392.9	66
			SD			2045.9	55.6
2a	Ctrl.	PBS-PBS	V-16-2416c	28 days post	2017-02-20	<100	<100
			V-16-2424c	vaccination 2		100	<100
			Mean			70.7	50
			SD			44.7	0
	Homologous	TIV-TIV	V-16-2401c	28 days post	2017-02-13	200	<100
			V-16-2402c	vaccination 2	2017-02-13	400	200
			V-16-2403c		2017-02-13	800	200
			V-16-2404c		2017-02-13	1600	100
			V-16-2409c		2017-02-20	800	<100
			V-16-2410c		2017-02-20	800	100
			V-16-2411c		2017-02-20	800	100
			Mean			656.3	100
			SD			612.6	76.1
	Heterologous	G10-ARM08+CA09	V-16-2405c	28 days post	2017-02-13	800	<100
			V-16-2406c	vaccination 2	2017-02-13	3200	<100
			V-16-2407c		2017-02-13	1600	<100
			V-16-2408c		2017-02-13	1600	<100
			V-16-2412c		2017-02-20	1600	200
			V-16-2414c		2017-02-20	3200	100
			V-16-2415c		2017-02-20	1600	400
			Mean			1766.5	90.6
			SD			1083.5	119.7
2b	Ctrl.	PBS-PBS-PBS	V-19-3175	28 days post	2019-11-04	200	<100
			V-19-3176	vaccination 3	2019-11-04	200	<100
			V-19-3177		2019-11-05	400	<100
			V-19-3178		2019-11-05	200	<100
			Mean			237.8	50
			SD			98.5	0
	Homologous	ARM08-ARM08-ARM08	V-19-3179	28 days post	2019-11-04	3200	200
			V-19-3180	vaccination 3	2019-11-04	12800	<100
			V-19-3181		2019-11-04	12800	100
			V-19-3182		2019-11-04	12800	100
			V-19-3183		2019-11-04	6400	100
			V-19-3184		2019-11-04	12800	200
			V-19-3185		2019-11-04	3200	200
			Mean			7801.7	121.9
			SD			7282.6	84
		TIV-TIV-TIV	V-19-3186	28 days post	2019-11-04	3200	<100
			V-19-3187	vaccination 3	2019-11-04	12800	200
			V-19-3188		2019-11-04	6400	200
			V-19-3189		2019-11-04	6400	200
			V-19-3190		2019-11-04	6400	400
			V-19-3191		2019-11-04	12800	800
			V-19-3192		2019-11-04	51200	400
			Mean			9510.4	243.8
			SD			13463.5	337.5
	Heterologous	G10-ARM08-CA09	V-16-2417c	28 days post	2017-03-27	6400	800
			V-16-2418c	vaccination 3	2017-03-27	12800	800
			V-16-2419c		2017-03-27	12800	400
			V-16-2420c		2017-03-27	12800	200
			V-16-2421c		2017-03-28	6400	400
			V-16-2422c		2017-03-28	3200	200
			V-16-2423c		2017-03-28	6400	200
			Mean			7801.7	362.3
			SD			5373.2	313.6

## Sheet: Figure 6
Figure 6 (+ Table 2). HI profiles against antigenic sites in the HA head
HI antibody titers against wild type virus strains CA09 and MI15, against five antigenic site mutants of MI15 (H1-△) and a mosaic H5/1 virus (mH5/1) (Figure 5)
Individual HI dominance indexes (DI) against each mutant virus are given next to HI titers (Table 3)
Experiment 1: Two vaccinations - results 28 days post vax 2
Expt.	Prime-boost regimen	Group	Pig number	Date of sampling
					CA09	MI15(Wt)	H1-Δsa	DI	H1-ΔSb	DI	H1-ΔCa1	DI	H1-ΔCa2	DI	H1-ΔCb	DI	mH5/1
1	Ctrl.	PBS-PBS	V-16-2182	24 or 31/05/2016	<10	<10	<10	1	<10	1	<10	1	<10	1	<10	1	<10
			V-16-2183	24 or 31/05/2016	<10	<10	<10	1	<10	1	<10	1	<10	1	<10	1	<10
			V-16-2184	24 or 31/05/2016	<10	<10	<10	1	<10	1	<10	1	<10	1	<10	1	<10
			V-16-2185	24 or 31/05/2016	<10	<10	<10	1	<10	1	<10	1	<10	1	<10	1	<10
			V-16-2186	24 or 31/05/2016	<10	<10	<10	1	<10	1	<10	1	<10	1	<10	1	<10
			V-16-2373	2016-09-06	<10	<10	<10	1	<10	1	<10	1	<10	1	<10	1	<10
			V-16-2374	2016-09-06	<10	<10	<10	1	<10	1	<10	1	<10	1	<10	1	<10
			V-16-2375	2016-09-06	<10	<10	<10	1	<10	1	<10	1	<10	1	<10	1	<10
			V-16-2391	2016-09-07	<10	<10	<10	1	<10	1	<10	1	<10	1	<10	1	<10
			V-16-2392	2016-09-07	<10	<10	<10	1	<10	1	<10	1	<10	1	<10	1	<10
			Mean		5	5	5	1	5	1	5	1	5	1	5	1	5
			SD		0	0	0		0		0		0		0		0
	Homologous	CA09-CA09	V-16-2379	2016-09-05	160	160	80	2	20	8	160	1	80	2	160	1	<10
			V-16-2380	2016-09-05	1280	1280	640	2	320	4	2560	0.5	160	8	1280	1	<10
			V-16-2381	2016-09-05	1280	1280	1280	1	320	4	2560	0.5	320	4	1280	1	<10
			V-16-2382	2016-09-05	1280	640	640	1	160	4	1280	0.5	320	2	640	1	<10
			V-16-2383	2016-09-05	1280	640	320	2	160	4	640	1	160	4	640	1	<10
			V-16-2403	2016-09-05	640	640	320	2	80	8	640	1	160	4	640	1	<10
			V-16-2404	2016-09-05	640	1280	640	2	320	4	2560	0.5	160	8	1280	1	<10
			V-16-2405	2016-09-05	1280	640	640	1	160	4	2560	0.25	320	2	640	1	<10
			V-16-2406	2016-09-05	640	320	320	1	80	4	1280	0.25	160	2	640	0.5	<10
			V-16-2407	2016-09-05	640	320	320	1	80	4	640	0.5	160	2	320	1	<10
			Mean		787.9	597.141	422.243	1.5	129.96	4.8	1114.3	0.6	183.792	3.8	640	0.95	5
			SD		732.9	592.5	467.3		179.5		1661.1		101.1		590.3		0
	Heterologous	CA09-G10	V-16-2143	2016-05-23	80	80	40	2	20	4	160	0.5	40	2	80	1	<10
			V-16-2144	2016-05-23	320	320	160	2	160	2	1280	0.25	320	1	640	0.5	<10
			V-16-2145	2016-05-23	160	160	80	2	160	1	320	0.5	160	1	320	0.5	<10
			V-16-2146	2016-05-23	80	80	<10	16	80	1	160	0.5	80	1	160	0.5	<10
			V-16-2389	2016-09-05	320	320	160	2	160	2	640	0.5	320	1	320	1	<10
			Mean		160	160	52.8	4.8	91.8959	2	367.583	0.45	139.288	1.2	242.515	0.7	5
			SD		160	160	169.4		135		540		204.6		292		0
		G10-CA09	V-16-2137	2016-05-23	40	40	<10	8	20	2	40	1	20	2	40	1	<10
			V-16-2138	2016-05-23	160	40	<10	8	<10	8	20	2	<10	8	10	4	<10
			V-16-2139	2016-05-23	160	160	40	4	20	8	160	1	80	2	160	1	<10
			V-16-2140	2016-05-23	80	20	<10	4	10	2	20	1	<10	4	10	2	<10
			V-16-2141	2016-05-23	80	40	<10	8	10	4	20	2	10	4	20	2	<10
			Mean		80	45.9479	7.6	6.4	11.5	4.8	34.822	1.4	13.2	4	26.3902	2	5
			SD		62.9	54.1	11.6		9		58.8		28.9		57.8		0
		CA09-IL05	V-16-2167	2016-05-23	80	40	20	2	10	4	40	1	<10	8	20	2	<10
			V-16-2168	2016-05-23	40	10	10	1	<10	2	20	0.5	<10	2	10	1	<10
			V-16-2169	2016-05-23	80	40	20	2	20	2	80	0.5	20	2	40	1	<10
			V-16-2170	n.a.
			V-16-2171	2016-05-23	160	80	80	1	40	2	80	1	20	4	40	2	<10
			V-16-2390	2016-09-05	80	40	20	2	<10	8	40	1	<10	8	20	2	<10
			Mean		80	34.822	22.974	1.6	11.5	3.6	45.9479	0.8	8.7	4.8	22.974	1.6	5
			SD		50.6	39.6	26.1		16.9		36.1		9.9		18.1		0
		CA09-ARM08	V-16-2172	2016-05-30	40	80	40	2	20	4	80	1	20	4	40	2	<10
			V-16-2173	n.a.
			V-16-2174	2016-05-30	160	160	80	2	40	4	160	1	80	2	160	1	<10
			V-16-2175	2016-05-30	40	40	40	1	20	2	80	0.5	10	4	40	1	<10
			V-16-2176	2016-05-30	80	80	80	1	20	4	160	0.5	20	4	80	1	<10
			V-16-2408	2016-09-12	160	320	320	1	160	2	640	0.5	160	2	320	1	<10
			Mean		80	105.561	80	1.4	34.822	3.2	160	0.7	34.822	3.2	91.8959	1.2	5
			SD		80	127.1	107		51.1		213.9		73.9		135		0
Experiment 2: Two (2a) or three (2b) vaccinations - results post vax 2 (28 days or 42 days) and 3 (28 days)
Expt.	Prime-boost regimen	Group	Pig number	28 days post vax 2															28 days post vax 3
				date of sampling	CA09	MI15(Wt)	H1-Δsa	DI	H1-ΔSb	DI	H1-ΔCa1	DI	H1-ΔCa2	DI	H1-ΔCb	DI	mH5/1		date of sampling	CA09	MI15(Wt)	H1-Δsa	DI	H1-ΔSb	DI	H1-ΔCa1	DI	H1-ΔCa2	DI	H1-ΔCb	DI	mH5/1
2a	Ctrl.	PBS-PBS	V-16-2416c	2017-02-20	<10	<10	<10	1	<10	1	<10	1	<10	1	<10	1	<10
			V-16-2424c																2017-03-28	<10	<10	<10	1	<10	1	<10	1	<10	1	<10	1	<10
			Mean		5	5	5	1	5	1	5	1	5	1	5	1	5			5	5	5	1	5	1	5	1	5	1	5	1	5
			SD		0	0	0		0		0		0		0		0			0	0	0		0		0		0		0		0
	Homologous	TIV-TIV	V-16-2401c	2017-02-13	320	80	80	1	40	2	160	0.5	40	2	160	0.5	<10
			V-16-2402c	2017-02-13	320	80	80	1	40	2	160	0.5	80	1	80	1	<10
			V-16-2403c	2017-02-13	320	160	160	1	80	2	320	0.5	40	4	320	0.5	<10
			V-16-2404c	2017-02-13	320	80	80	1	20	4	160	0.5	20	4	80	1	<10
			V-16-2409c	2017-02-20	160	40	40	1	20	2	80	0.5	20	2	40	1	<10
			V-16-2410c	2017-02-20	160	160	80	2	40	4	160	1	40	4	160	1	<10
			V-16-2411c	2017-02-20	160	80	40	2	40	2	80	1	40	2	80	1	<10
			Mean		237.759	88.3272	72.4579	1.28571	36.2289	2.57143	144.916	0.642857	36.2289	2.71429	107.672	0.857143	5
			SD		106.6	54.2	44.4		22.2		88.9		22.2		104.1		0
	Heterologous	G10-ARM08+CA09	V-16-2405c	2017-02-13	160	10	<10	2	20	0.5	20	0.5	20	0.5	20	0.5	<10
			V-16-2406c	2017-02-13	160	20	<10	4	160	0.125	40	0.5	20	1	40	0.5	<10
			V-16-2407c	2017-02-13	160	40	<10	8	40	1	40	1	40	1	40	1	<10
			V-16-2408c	2017-02-13	1280	320	20	16	320	1	320	1	160	2	160	2	<10
			V-16-2412c	2017-02-20	160	80	<10	16	80	1	80	1	40	2	40	2	<10
			V-16-2414c	2017-02-20	640	160	10	16	80	2	160	1	80	2	80	2	<10
			V-16-2415c	2017-02-20	320	80	<10	16	40	2	80	1	40	2	40	2	<10
			Mean		289.832	59.4398	6.7	11.1429	72.4579	1.08929	72.4579	0.857143	44.1636	1.5	48.7605	1.42857	5
			SD		383	136.1	4.9		111.6		111.6		48.5		45.5		0
2b	Ctrl.	PBS-PBS-PBS	V-19-3175	2019-09-24	<10	<10	<10	1	<10	1	<10	1	<10	1	<10	1	<10		2019-11-04	<10	<10	<10	1	<10	1	<10	1	<10	1	<10	1	<10
			V-19-3176	2019-09-24	<10	<10	<10	1	<10	1	<10	1	<10	1	<10	1	<10		2019-11-04	<10	<10	<10	1	<10	1	<10	1	<10	1	<10	1	<10
			V-19-3177	2019-09-24	<10	<10	<10	1	<10	1	<10	1	<10	1	<10	1	<10		2019-11-05	<10	<10	<10	1	<10	1	<10	1	<10	1	<10	1	<10
			V-19-3178	2019-09-24	<10	<10	<10	1	<10	1	<10	1	<10	1	<10	1	<10		2019-11-05	<10	<10	<10	1	<10	1	<10	1	<10	1	<10	1	<10
			Mean		5	5	5	1	5	1	5	1	5	1	5	1	5			5	5	5	1	5	1	5	1	5	1	5	1	5
			SD		0	0	0		0		0		0		0		0			0	0	0		0		0		0		0		0
	Homologous	ARM08-ARM08-ARM08	V-19-3179	2019-09-24	10	<10	<10	1	<10	1	<10	1	<10	1	<10	1	<10		2019-11-04	20	20	10	2	<10	4	20	1	<10	4	10	2	<10
			V-19-3180	2019-09-24	<10	<10	<10	1	<10	1	<10	1	<10	1	<10	1	<10		2019-11-04	10	<10	<10	1	<10	1	<10	1	10	0.5	<10	1	<10
			V-19-3181	2019-09-24	<10	<10	<10	1	<10	1	<10	1	<10	1	<10	1	<10		2019-11-04	20	10	<10	2	<10	2	10	1	<10	2	<10	2	<10
			V-19-3182	2019-09-24	<10	<10	<10	1	<10	1	<10	1	<10	1	<10	1	<10		2019-11-04	20	20	20	1	<10	4	40	0.5	20	1	10	2	<10
			V-19-3183	2019-09-24	<10	<10	<10	1	<10	1	<10	1	<10	1	<10	1	<10		2019-11-04	20	<10	<10	1	<10	1	10	0.5	<10	1	<10	1	<10
			V-19-3184	2019-09-24	<10	<10	<10	1	<10	1	<10	1	<10	1	<10	1	<10		2019-11-04	10	<10	10	0.5	20	0.25	<10	1	20	0.3	<10	1	<10
			V-19-3185	2019-09-24	10	<10	<10	1	<10	1	<10	1	<10	1	<10	1	<10		2019-11-04	40	10	<10	2	<10	2	10	1	<10	2	<10	2	<10
			Mean		6.1	5	5	1	5	1	5	1	5	1	5	1	5			18.1145	9.1	7.4	1.35714	6.1	2.03571	11	0.857143	8.2	1.54286	6.1	1.57143	5
			SD		2.5	0	0		0		0		0		0		0			11.1	7.8	5.4		4.2		12.1		7.7		2.5		0
		TIV-TIV-TIV	V-19-3186	2019-09-24	160	160	160	1	80	2	320	0.5	80	2	160	1	<10		2019-11-04	640	1280	640	2	320	4	2560	0.5	640	2	1280	1	<10
			V-19-3187	2019-09-24	640	320	160	2	160	2	320	1	160	2	320	1	<10		2019-11-04	640	640	640	1	640	1	1280	0.5	320	2	640	1	<10
			V-19-3188	2019-09-24	320	320	160	2	80	4	320	1	80	4	320	1	<10		2019-11-04	640	320	320	1	160	2	640	0.5	160	2	320	1	<10
			V-19-3189	2019-09-24	160	80	80	1	40	2	160	0.5	80	1	80	1	<10		2019-11-04	640	320	320	1	160	2	640	0.5	320	1	320	1	<10
			V-19-3190	2019-09-24	320	160	160	1	160	1	320	0.5	160	1	320	0.5	<10		2019-11-04	1280	640	640	1	640	1	1280	0.5	640	1	1280	0.5	<10
			V-19-3191	2019-09-24	320	160	160	1	40	4	320	0.5	40	4	160	1	<10		2019-11-04	640	640	640	1	320	2	1280	0.5	320	2	640	1	<10
			V-19-3192	2019-09-24	320	640	640	1	160	4	640	1	320	2	1280	0.5	<10		2019-11-04	640	1280	1280	1	640	2	2560	0.5	1280	1	2560	0.5	10
			Mean		289.832	215.344	176.654	1.28571	88.3272	2.71429	320	0.714286	107.672	2.28571	262.507	0.857143	5			706.617	640	579.663	1.14286	353.309	2	1280	0.5	430.688	1.57143	780.169	0.857143	5.5
			SD		177.8	208.2	152.9		76.5		157.5		104.1		363.4		0			211.6	487.1	355.5		305.9		974.2		416.4		906.9		1.7
				42 days post vax 2
				date of sampling
	Heterologous	G10-ARM08-CA09	V-16-2417c	2017-03-01	10	<10	<10	1	<10	1	<10	1	<10	1	<10	1	<10		2017-03-27	640	160	80	2	160	1	160	1	80	2	160	1	<10
			V-16-2418c	2017-03-01	40	<10	<10	1	<10	1	<10	1	<10	1	<10	1	<10		2017-03-27	2560	640	320	2	640	1	640	1	640	1	640	1	<10
			V-16-2419c	2017-03-01	10	<10	<10	1	<10	1	<10	1	<10	1	<10	1	<10		2017-03-27	1280	1280	1280	1	320	4	1280	1	320	4	1280	1	10
			V-16-2420c	2017-03-01	40	20	<10	4	10	2	20	1	20	1	20	1	<10		2017-03-27	2560	2560	640	4	640	4	2560	1	2560	1	2560	1	40
			V-16-2421c	2017-03-01	10	10	10	1	<10	2	10	1	10	1	10	1	<10		2017-03-28	320	640	1280	0.5	160	4	1280	0.5	640	1	640	1	80
			V-16-2422c	2017-03-01	40	80	20	4	<10	16	80	1	160	0.5	80	1	<10		2017-03-28	2560	5120	2560	2	1280	4	5120	1	5120	1	512	10	80
			V-16-2423c	2017-03-01	10	<10	<10	1	<10	1	<10	1	<10	1	<10	1	<10		2017-03-28	640	320	160	2	320	1	320	1	320	1	320	1	<10
			Mean		18.1145	10	6.7	1.85714	5.5	3.42857	10	1	11	0.928571	10	1	5			1159.33	861.376	525.015	1.92857	390.084	2.71429	951.036	0.928571	640	1.57143	619.92	2.28571	16.4
			SD		19.9	18.8	4.9		1.7		18.8		29.2		18.8	1	0			1531.9	1972.9	1302.5		453.5		2178.2		1920		903		44.4

## Sheet: Figure 7
Figure 7. Virus titers post challenge (+ Supplementary Table 9)
Virus titers post challenge with OH07 or IT01 (Figure 6)
Also shown are pre-challenge antibody titers against the challenge viruses and lesion scores post challenge (Supplementary Table 10)
				Post OH07 challenge
				Ab titer against challenge virus				Post challenge virus titers						Lesion scores
														macroscopic	microscopic	microscopic
Expt.	Prime-boost regimen	Group	Pig nr.	HI	VN	NI		nasal swab	nasal mucosa	trachea	lung right	lung left		lung lesion score	lung lesion score	tracheal lesion scores
1	Ctrl.	PBS-PBS	V-16-2182	<10	<4	40		6	6.5	6.7	6	6.5		0.03	5	1
			V-16-2183	<10	<4	20		7.3	6.3	6.7	6.6	6.5		0.04	5	1
			V-16-2373	<10	<4	20		5.7	6	7	6.2	6.5		0.025	5	1
			V-16-2374	<10	4	20		5	6.5	6.5	5.7	6.2		0	1.5	0
			V-16-2375	<10	<4	20		5.5	6.2	7.2	5.2	6.2		0.01	1.5	1
			Mean	5	2	23		5.9	6.3	6.8	5.9	6.4		0.021	3.6	0.8
			SD	0	0.8	8		0.9	0.2	0.3	0.5	0.2		0.0159687	1.91703	0.447214
	Homologous	CA09-CA09	V-16-2379	40	96	160		4.5	4.3	4.7	4.2	1.7		0	6	0
			V-16-2380	160	384	1280		5.2	3	6	3.4	1.7		0	3	1
			V-16-2381	320	768	2560		<1,7	<1,7	<1,7	<1,7	<1,7		0	3	0
			V-16-2382	320	1024	1280		<1,7	<1,7	<1,7	<1,7	<1,7		0	2	0
			V-16-2383	160	256	1280		<1,7	<1,7	<1,7	<1,7	<1,7		0	1	0
			Mean	160	375	970		2.4	2	2.6	2	1.2		0	3	0.2
			SD	214	584	1805		2.2	1.6	2.5	1.6	0.5		0	1.87083	0.447214
		IL05-IL05	V-16-2384	10	32	80		5.7	4	5.7	5.7	5.7		0.03	5	1
			V-16-2385	20	32	80		5	5	5.7	5.5	6		0.0025	3	1
			V-16-2386	10	24	40		4.5	6	6	5.2	5.5		0.02	5.5	1
			V-16-2387	20	6	80		5.5	5.7	6	6.2	5.7		0.04	6	2
			V-16-2388	20	12	40		5.7	5.5	5.2	6.5	7.2		0.055	6.5	2
			Mean	15	18	61		5.3	5.2	5.7	5.8	6		0.0295	5.2	1.4
			SD	7	19	28		0.5	0.8	0.3	0.5	0.7		0.0198746	1.35093	0.547723
		G10-G10	V-16-2177	10	6	80		5.5	6.5	7	5.3	6.2		0.01	2	1
			V-16-2178	10	4	40		5.3	6.3	6	5.3	5.7		0.005	2	1
			V-16-2376	20	32	80		6	7.2	5.7	6.5	5.5		0	1	0
			V-16-2377	10	6	40		4.5	6.2	6	6.5	6.7		0.005	1	0
			V-16-2378	10	<4	20		5.5	6	5.7	6.5	6.7		0.01	5	1
			Mean	11	6	46		5.4	6.4	6.1	6	6.2		0.006	2.2	0.6
			SD	4	11	36		0.5	0.5	0.5	0.7	0.6		0.0041833	1.64317	0.547723
	Heterologous	CA09-G10	V-16-2143	80	64	160		4	4.7	5	2	<1,7		0.005	2	0
			V-16-2144	80	256	160		4.2	2	<1,7	<1,7	<1,7		0	1.5	0
			V-16-2145	160	768	320		6	4	3	<1,7	2.5		0.005	5.5	0
			V-16-2146	80	192	160		4.7	5.3	2	3.8	2.3		0.01	3.5	0
			V-16-2389	160	384	640		6.7	2	2.5	6	1.7		0.02	7	1
			Mean	106	247	243		5.1	3.6	2.7	2.7	1.6		0.008	3.9	0.2
			SD	49	372	208		1.2	1.5	1.5	2.2	0.8		0.00758288	2.32916	0.447214
		G10-CA09	V-16-2137	40	64	160		5.8	6.5	1.7	5	3.7		0	1	0
			V-16-2138	160	256	640		5.7	2.5	<1,7	<1,7	<1,7		0	1	0
			V-16-2139	160	256	320		2	4	2.7	<1,7	<1,7		0	2	0
			V-16-2140	40	64	160		4.2	5.5	1.7	1.7	<1,7		0	2	0
			V-16-2141	80	64	320		5.3	5	5	2	2.8		0	0	0
			Mean	80	111	279		4.6	4.7	2.4	2.1	1.8		0	1.2	0
			SD	80	127	219		1.6	1.5	1.6	1.7	1.4		0	0.83666	0
		CA09-IL05	V-16-2167	40	32	160		5	5.7	2.7	<1,7	<1,7		0	1.5	0
			V-16-2168	20	16	80		5.3	7.3	5.7	4.6	1.7		0	1.5	0
			V-16-2169	40	64	160		5.2	5.7	3.5	<1,7	<1,7		0	1	0
			V-16-2171	160	128	320		3.4	6	4.3	<1,7	<1,7		0	1	1
			V-16-2390	80	384	640		<1,7	2	<1,7	<1,7	2.5		0.015	5	0
			Mean	53	69	211		4	5.3	3.4	1.6	1.4		0.003	2	0.2
			SD	64	168	254		1.9	2	1.8	1.7	0.7		0.0067082	1.69558	0.447214
				Post IT01 challenge
				Ab titer against challenge virus				Post challenge virus titers						Lesion scores
														macroscopic	microscopic	microscopic
Expt.	Prime-boost regimen	Group	Pig nr.	HI	VN	NI		nasal swab	nasal mucosa	trachea	lung right	lung left		lung lesion score	lung lesion score	tracheal lesion scores
1	Ctrl.	PBS-PBS	V-16-2184	<10	<4	<10		5.7	6	5.7	5.8	6.4		0.035	0	0
			V-16-2185	<10	<4	<10		6	5.7	6	6.8	6.3		0.005	1	2
			V-16-2186	<10	<4	<10		5	6.3	6	5.8	6.3		0.08	4	1
			V-16-2391	<10	<4	<10		6.3	6.2	7.2	6	5		0.005	1	1
			V-16-2392	<10	<4	<10		5.5	6.7	6.2	6	5.7		0	1	1
			Mean	5	2	5		5.7	6.2	6.2	6.1	5.9		0.025	1.4	1
			SD	0	0	0		0.5	0.4	0.6	0.4	0.6		0.0337268	1.51658	0.707107
	Homologous	CA09-CA09	V-16-2403	<10	8	160		5.5	6.2	5.5	5.5	6.2		0.015	5.5	1
			V-16-2404	<10	16	160		5	6	6.2	4.7	5.2		0.01	4.5	2
			V-16-2405	<10	6	320		2.3	2.7	3.2	<1,7	<1,7		0.0175	6	1
			V-16-2406	<10	8	160		5.3	5.5	5	4.7	4		0	2	1
			V-16-2407	10	16	160		2	3	<1,7	<1,7	<1,7		0	1.5	1
			Mean	6	10	184		4	4.7	4.2	3.3	3.4		0.0085	3.9	1.2
			SD	2	6	67		1.7	1.7	2.2	2.3	2.5		0.00821584	2.04328	0.447214
		ARM08-ARM08	V-16-2393	160	3072	640		<1,7	1.7	2	2	<1,7		0	2	0
			V-16-2394	80	1024	320		<1,7	2.2	<1,7	<1,7	<1,7		0	1	0
			V-16-2395	80	1024	160		4.5	2.2	3	<1,7	<1,7		0.015	3	0
			V-16-2396	80	768	160		2.3	<1,7	<1,7	5.7	<1,7		0	1	1
			V-16-2397	80	512	160		4.5	2.2	4	3.2	2.2		0	1	1
			Mean	92	1048	243		2.6	1.8	2.1	2.5	1.1		0.003	1.6	0.4
			SD	33	990	208		1.8	0.6	1.4	2	0.6		0.0067082	0.894427	0.547723
		IL05-IL05	V-16-2398	<10	<4	10		5.5	7	5.7	5.5	5.7		0.005	7	1
			V-16-2399	<10	<4	<10		6	6.7	6.2	6.2	6		0.005	5	1
			V-16-2400	<10	12	20		5.7	6.5	6.5	5.7	7		0.035	5.5	1
			V-16-2401	<10	4	10		5	6.2	5.2	6.2	6		0.0125	5	1
			V-16-2402	<10	4	<10		5.5	7.5	6.7	6.2	6.2		0.14	5	1
			Mean	5	4	9		5.5	6.8	6.1	6	6.2		0.0395	5.5	1
			SD	0	4	7		0.4	0.5	0.6	0.3	0.5		0.0575109	0.866025	0
	Heterologous	ARM08-IL05	V-16-2147	20	64	40		4.3	4.6	4.5	4	4.7		0.015	4.5	0
			V-16-2148	10	32	20		4.7	5.7	6	5.3	5.4		0.005	1	1
			V-16-2149	20	64	40		4.7	6	6.5	5.6	5.5		0	1	0
			V-16-2150	10	48	20		4.7	5.5	6	3.7	4.5		0	2	0
			V-16-2151	20	48	40		3.3	4	2.8	2	1.7		0	1	0
			Mean	15	50	30		4.3	5.2	5.2	4.1	4.4		0.004	1.9	0.2
			SD	7	16	14		0.6	0.8	1.5	1.4	1.5		0.0065192	1.51658	0.447214
		IL05-ARM08	V-16-2152	<10	8	10		4	5.7	6.3	4.8	5.1		0	1	1
			V-16-2153	10	16	10		5.5	6.8	5.5	5.3	5.5		0.005	1	0
			V-16-2154	10	16	20		4.7	3.8	6.5	4.3	6.2		0.01	1.5	0
			V-16-2155	20	48	20		5.2	4	5.7	3.8	5.5		0	1	0
			V-16-2156	20	48	40		4.7	5.8	6.2	4.8	4.8		0.02	4.5	0
			Mean	11	22	17		4.8	5.2	6	4.6	5.4		0.007	1.8	0.2
			SD	9	26	14		0.6	1.3	0.4	0.6	0.5		0.0083666	1.5248	0.447214
		CA09-ARM08	V-16-2172	10	24	20		3.7	4.5	5	4.3	5.3		0	1	1
			V-16-2174	40	96	80		5	6.3	6.2	4.4	4.8		0	0	0
			V-16-2175	<10	12	20		5	6.5	5.7	4.8	5.2		0	1	1
			V-16-2176	10	24	80		4.7	5.3	5.3	2.8	3.5		0	1	0
			V-16-2408	20	192	80		4.3	2.2	4.7	5.5	4.6		0	1	1
			Mean	13	42	46		4.5	5	5.4	4.4	4.7		0	0.8	0.6
			SD	16	89	52		0.6	1.7	0.6	1	0.7		0	0.447214	0.547723
				Post OH07 challenge
				Ab titer against challenge virus				Post challenge virus titers						Lesion scores
														macroscopic	microscopic	microscopic
Expt.	Prime-boost regimen	Group	Pig nr.	HI	VN	NI		nasal swab	nasal mucosa	trachea	lung right	lung left		lung lesion score	lung lesion score	tracheal lesion scores
2a	Ctrl.	PBS-PBS	V-16-2182	<10	<4	40		6	6.5	6.7	6	6.5		0.03	5	1
			V-16-2374	<10	4	20		5	6.5	6.5	5.7	6.2		0	1.5	0
			Mean	5	3	28		5.5	6.5	6.6	5.8	6.4		0.015	3.25	0.5
			SD	0	2	18		0.7	0	0.1	0.2	0.2		0.0212132	2.47487	0.707107
	Homologous	TIV-TIV	V-16-2401c	80	96	320		4	4.7	5.7	<1,7	<1,7		0	1	0
			V-16-2402c	160	128	640		5.5	5.1	4.1	4.5	4.6		0	2.5	0
			V-16-2403c	160	96	320		5.2	2	3.6	<1,7	<1,7		0	0	0
			V-16-2404c	80	48	320		5.2	6.7	4.6	3.4	2.2		0	1.5	1
			Mean	113	87	381		5	4.6	4.5	2.4	2.1		0	1.25	0.25
			SD	56	45	158		0.7	2	0.9	1.8	1.8		0	1.04083	0.5
	Heterologous	G10-ARM08 + CA09	V-16-2405c	80	48	320		5	5.7	4.5	4.1	2.2		0	0	1
			V-16-2406c	160	192	320		4	6.2	2.3	1.7	<1,7		0.02	1	0
			V-16-2407c	160	96	320		3.7	2.6	<1,7	1.7	<1,7		0	0	0
			V-16-2408c	1280	1024	2560		2.7	<1,7	1.7	<1,7	<1,7		0	1	0
			Mean	226	173	538		3.9	3.8	2.3	2.1	1.2		0.005	0.5	0.25
			SD	525	471	984		0.9	2.5	1.6	1.4	0.7		0.01	0.57735	0.5
2b	Ctrl.	PBS-PBS-PBS	V-19-3175	<10	<4	<10		6.7	6.5	6.5	6.3	6.5		0.002	1	0
			V-19-3176	<10	<4	<10		6	6	6	6.5	6.3		0.003	0	0
			Mean	5	2	5		6.4	6.3	6.3	6.4	6.4		0.0025	0.5	0
			SD	0	0	0		0.5	0.4	0.4	0.1	0.1		0.000707107	0.707107	0
	Homologous	ARM08-ARM08-ARM08	V-19-3179	10	4	20		7.3	7.2	5.5	5.5	6		0.003	1	0
			V-19-3180	10	<4	40		7.3	6.5	5.7	5.5	5		0.006	4.5	0
			V-19-3181	10	<4	80		6.5	7	5	6	5.6		0.063	1	0
			V-19-3182	10	<4	40		3.5	6	5.5	6	6.2		0	0	1
			Mean	10	2	40		6.2	6.7	5.4	5.8	5.7		0.018	1.625	0.25
			SD	0	1	30		1.8	0.5	0.3	0.3	0.5		0.0300998	1.97379	0.5
		TIV-TIV-TIV	V-19-3186	320	768	1280		<1,7	<1,7	<1,7	<1,7	<1,7		0.003	1.5	0
			V-19-3187	640	1024	2560		<1,7	<1,7	<1,7	<1,7	<1,7		0	1	0
			V-19-3188	320	192	1280		<1,7	<1,7	<1,7	<1,7	<1,7		0	0	0
			V-19-3189	320	512	640		<1,7	<1,7	1.8	<1,7	<1,7		0	1	0
			Mean	381	527	1280		<1,7	<1,7	1.1	<1,7	<1,7		0.00075	0.875	0
			SD	158	568	974		0	0	0.5	0	0		0.0015	0.629153	0
	Heterologous	G10-ARM08-CA09	V-16-2417c	640	1536	2560		<1,7	<1,7	<1,7	<1,7	<1,7		0	0	0
			V-16-2418c	2560	6144	5120		<1,7	<1,7	<1,7	<1,7	<1,7		0	1	0
			V-16-2419c	320	512	1280		2	<1,7	<1,7	<1,7	<1,7		0.005	0	0
			V-16-2420c	1280	3072	2560		<1,7	<1,7	<1,7	<1,7	<1,7		0.05	2.5	0
			Mean	905	1963	2560		1.1	<1,7	<1,7	<1,7	<1,7		0.01375	0.875	0
			SD	1310	3701	1948		0.6	0	0	0	0		0.0242813	1.18145	0
				Post IT01 challenge
				Ab titer against challenge virus				Post challenge virus titers						Lesion scores
														macroscopic	microscopic	microscopic
Expt.	Prime-boost regimen	Group	Pig nr.	HI	VN	NI		nasal swab	nasal mucosa	trachea	lung right	lung left		lung lesion score	lung lesion score	tracheal lesion scores
2a	Ctrl.	PBS-PBS	V-16-2416	<10	<4	<10		5.7	6.2	5.7	6	6		0.1	1	0
			V-16-2424	<10	<4	<10		5	6.2	6	5.5	5.5		0	0	0
			Mean	5	2	5		5.4	6.2	5.8	5.8	5.8		0.05	0.5	0
			SD	0	0	0		0.5	0	0.2	0.4	0.4		0.0707107	0.707107	0
	Homologous	TIV-TIV	V-16-2409c	10	24	80		3	4.7	<1,7	3.5	<1,7		0	1.5	1
			V-16-2410c	20	96	80		5.2	4	4.5	3.7	<1,7		0	1	1
			V-16-2411c	10	24	40		5.5	7	5	3.7	3.8		0	0	1
			Mean	13	38	63		4.6	5.2	3.5	3.6	1.8		0	0.833333	1
			SD	6	47	31		1.4	1.6	2.3	0.1	1.7		0	0.763763	0
	Heterologous	G10-ARM08 + CA09	V-16-2412c	<10	12	80		3.2	4.2	3.5	2	<1,7		0	1.5	0
			V-16-2414c	<10	12	80		3	4.5	5	5.7	5.7		0	3.5	2
			V-16-2415c	<10	<4	40		5.7	6.2	5.7	4	4		0	1	0
			Mean	5	7	63		4	5	4.7	3.9	3.5		0	2	0.666667
			SD	0	12	31		1.5	1.1	1.1	1.9	2.5		0	1.32288	1.1547
2b	Ctrl.	PBS-PBS-PBS	V-19-3177	<10	<4	<10		6.3	6.5	6.2	5.8	6		0.0075	1	0
			V-19-3178	<10	<4	<10		7	6.7	6.2	6.7	5.5		0.06	5.5	0
			Mean	5	2	5		6.7	6.6	6.2	6.3	5.8		0.03375	3.25	0
			SD	0	0	0		0.5	0.1	0	0.6	0.4		0.0371231	3.18198	0
	Homologous	ARM08-ARM08-ARM08	V-19-3183	320	1536	160		<1,7	<1,7	2	<1,7	<1,7		0	0	2
			V-19-3184	640	3072	640		<1,7	<1,7	<1,7	<1,7	<1,7		0	0	1
			V-19-3185	320	768	320		<1,7	<1,7	<1,7	<1,7	<1,7		0	0	0
			Mean	403	1536	320		<1,7	<1,7	1.2	<1,7	<1,7		0	0	1
			SD	198	1536	320		0	0	0.7	0	0		0	0	1
		TIV-TIV-TIV	V-19-3190	640	1536	640		<1,7	<1,7	<1,7	<1,7	<1,7		0	1	0
			V-19-3191	320	512	320		1.7	<1,7	<1,7	1.8	<1,7		0.002	1	0
			V-19-3192	640	2048	640		<1,7	<1,7	<1,7	<1,7	<1,7		0.02	0	0
			Mean	508	1172	508		1.1	<1,7	<1,7	1.2	<1,7		0.00733333	0.666667	0
			SD	250	1264	250		0.5	0	0	0.5	0		0.0110151	0.57735	0
	Heterologous	G10-ARM08-CA09	V-16-2421c	320	512	320		3.7	<1,7	5.2	<1,7	<1,7		0	0	1
			V-16-2422c	2560	12288	2560		<1,7	<1,7	<1,7	<1,7	<1,7		0	1.5	0
			V-16-2423c	80	192	1280		3	<1,7	<1,7	<1,7	<1,7		0	2	0
			Mean	403	1065	1016		2.5	<1,7	2.3	<1,7	<1,7		0	1.16667	0.333333
			SD	1904	8300	1913		1.5	0	2.5	0	0		0	1.04083	0.57735
